# Supplementary material for: Statistical evidence for the contribution of citizen-led initiatives and projects to the energy transition in Europe
Source: Sci Rep. 2023 Mar 2;13:1342. doi: 10.1038/s41598-023-28504-4 (PMC9981751; doi:10.1038/s41598-023-28504-4)
Supplement: Supplementary file 2 — Supplementary Information 2. [file 41598_2023_28504_MOESM2_ESM.xlsx]

## Sheet: Aggregates
Country	ISO-code	Number of initiatives	Comments to number of initiatives	Number of people involved	Comments to number of people involved	Renewable capacities installed - Low Estimate (MW)	Renewable capacities installed - High Estimate (MW)	Comments to renewable capacities installed	Number of production units	Distinct equipment (e.g., grid infrastructure, shared cars)	Number of projects (incl. production units, equipment, and announced activities)	Comments to number of projects	Funds invested in EUR - Low estimate	Funds invested in EUR - High estimate	Comments to funds invested	Main sources
Europe	EUR	10538	Relevant initiatives fulfill three criteria to greater or lesser degree, i.e. the initiative is led by citizens, non-economic benefits are pursued in addition to economic benefits, and the initiative is active in the energy transition. The estimate counts the number of initiatives recorded in the inventory as well as the number of possible additional eco-villages and transition towns (https://eco…	2010602	The estimate is based on available membership data from 29 countries. For initiatives not reporting on this data, we add estimates by assuming minimum and/or means while excluding outliers. Data from Cyprus is lacking.	7197.46	9897.26	Based on data from 29 countries. Low estimates assume 0% ownership, high estimates assume 100% ownership for those initiatives not reporting on ownership shares and it includes planned and capacities under construction for Croatia, France, Greece, Ireland, Netherlands, Norway, Poland and Spain. These capacities sum up to 876.5 - 991.5 MW.	16069	625	22833	The inventory has further details on 16069 production units and 625 equipment projects. Additional projects, such as investments into energy efficiency measures, are occasionally recorded. We also provide information on actual and planned fields of activities as announced on websites and/or statutes of initiatives (e.g., awareness raising events). The estimate is based on information from 30 coun…	6231814779	11285408379	Low (high) estimates assume 0% (100%) ownership if data is not reported. In addition to reported investments, we estimate investments in production units if capacity values are known. We account for the change in prices if information on years is available. See country entries for methods and sources. The estimate is based on information from 25 countries (not available: Bulgaria, Czech Republic,…	Derived from country-level statistics, see related sources.
Austria	AUT	389	383 registered energy cooperatives or energy cooperatives with limited liability (2 dissolved, 1 in liquidiation). 6 eco-villages are added.	21750	48 initiatives report on members, the sum is 3651 (average: 76, median: 54). One initiative with ~400 members. 335 initiatives not reporting - added by assuming the median. Rounding.	351.5	351.5	Installed capacities sum up to 351.5 MW, thereof wind power 30 MW, solar PV and solar thermal 6 MW, hydro 14 MW, and biomass-based heat production and/or cogeneration 301 MW. All have 100% ownership.	337	0	430	337 production units are reported. In addition, initiatives report on other activities than production. For ecovillages, we assume at least 1 project per initiative.	327700000	327700000	Investments in 27 production units - most of which were installed between 2000-2010 - sum up to 57.7 Million EUR. Information on ownership is not available and thus assumed to be 100%. 309 production units do not report on financial investments (nor do initiatives report investments). Solar PV capacities built between 2015-2021 are accounted for with turnkey prices of 1200 EUR/kWp (sum of investm…	AGRAR PLUS. Heizwerk in Niederöstereich - Broschüre zu Heizwerken und erneuerbarer Energie in NÖ. Report 150. https://agrarplus.at/folder-broschueren.html?file=files/agrarplus-inhalte/folder_broschueren/folder_150_heizwerk.pdf&cid=127 (nd); AGRAR PLUS. Erneuerbare Energie in Niederösterreich. Report 200. https://agrarplus.at/folder-broschueren.html?file=files/agrarplus-inhalte/folder_broschueren/…
Belgium	BEL	112	109 initiatives and 3 ecovillages/transition towns. The most common legal forms are 3 types of cooperatives.	162905	46 initiatives report on members (2014-2021), most recent summing up to 103055. Typical size: < 600, few >1000 members. One with ~60.000. Excluding the latter and assuming the average of 950 for those not reporting, adds 59850.	155.6	565.5	520 production units with installed renewable capacities are reported. Note that several units are co-owned by different initiatives. The low (high) estimate assumes 0% (100%) ownership if shares are not known. Correcting for ownership, capacities add up to 128.9 MW (450.7 MW) onshore wind, 2.5 MW (62.5 MW) solar PV, 4.9 MW (5.7 MW) hydropower, and 19.3 MW (46.6 MW) biomass-based heat/cogeneratio…	520	17	850	520 production units in Belgium. Note that Belgium initiatives own 13 production units in Germany and 3 in France, whereas Switzerlands owns production units in Belgium. In addition, 286 other projects. Assuming 1 project per eco-village. Rounding.	199300000	690300000	124 data points for financial investments are available, summing up to 26.9-103.9 Mill. EUR. The low (high) estimate assumes 0% (100%) ownership for initiatives not reporting. In addition, we estimate investments based on reported capacities if these are not yet included in above investments. For solar PV <250 kWp, we assume 100% ownership and account for price change in different years (13), yie…	Bauwens, T. , Gotchev, B. & Holstenkamp, L. What drives the development of community energy in Europe? The case of wind power cooperatives. Energy research & social science. 13, 136-147; https://doi.org/10.1016/j.erss.2015.12.016 (2016); Holemans, D., Van de Velde, K. Citizens energy: Making energy democracy happen. Green European foundation & OIKOS report. https://gef.eu/wp-content/uploads/2019/…
Bulgaria	BGR	14	The first registered energy community in Bulgaria, and 13 eco-communities.	93	Minimum number of people required to register a limited liability company, assuming 7 members per eco-community.	0	0	Initiative engages in electricity trade, no production.	0	0	14	Assuming at least 1 per initiative.	N/A	N/A	Data not available.	European Commission. Commission staff working document, Assessment of the final national energy and climate plan of Bulgaria. SWD (2020) 901 final. https://ec.europa.eu/energy/sites/default/files/documents/staff_working_document_assessment_necp_bulgaria_en.pdf (2020); Izgrei. All electricity suppliers in one place. https://www.izgrei.bg/ (2022); Ministry of Energy and Ministry of the Environment …
Croatia	HRV	15	13 initiatives (10 are active), plus an additional 2 eco-villages.	1300	Member information for 4 initiatives (1 dissolved) - 1234. Assuming 7 members for non-reporting initiatives.	10.45	60.45	1 wind farm (10.25 MW, 2018), 4 PV initiatives with data (200 kWp). Additionally up to ~50 MW as reported in a feasibility study stage.	5	0	16	5 realized projects (1 wind farm, 4 PV installations), for those not reporting we assume at least 1 project.	21940000	71940000	1 wind farm (2018, 100% ownership): 21.74 million EUR. PV: estimated from capacities assuming 1000 EUR/kW.The high estimate also includes the cost for the planned investment.	Eichermüller, J., Furlan, M., Habersbrunner, K. & Kordić, Z. Energy cooperatives - Comparative analysis in Eastern partnership countries and Western Balkans. Women engage for a common future. http://www.wecf.org/wp-content/uploads/2018/06/EnergyCoops_LongOnline.pdf (2018); Jerkic, E. Energy coops in Croatia. Zelena energetska zadruga. https://www.irena.org/-/media/Files/IRENA/Agency/Events/2016/J…
Czech Republic	CZE	38	Few new forms of citizen-led energy initiatives, the majority are cooperatives that also engage in the energy transition. Out of the 36, 4 have been dissolved or have an unclear status. Additional 2 eco-villages.	266	Minimum membership for coops and eco-villages: 7, rounding.	30.9	30.9	Data for 37 production units available, thereof 25.897 MW cogeneration, 3.8 MW from biomass-based heat production, 1 MW biogas, 52 kW solar thermal and 56 kWp solar PV. All ownership shares are assumed to be 100%. Capacity from planned wind park (39 MW) not included as citizen-involvement is limited to the possibility to invest in shares. Production data for 2 initiatives missing.	37	0	42	Typically 1 project/initiative, few have multiple projects.	N/A	N/A	No attempt made to estimate. Market prices for installed capacities (cogeneration etc.) not available. Furthermorer, only data about shares are available, but it is not possible to relate them to energy investments as the initiatives are mostly agricultural cooperatives.	European Commission. Commission staff working document, Assessment of the final national energy and climate plan of Czechia. SWD (2020) 902 final. https://ec.europa.eu/energy/sites/default/files/documents/staff_working_document_assessment_necp_czechia_en.pdf (2020); Frieden, D. et al. Collective self-consumption and energy communities: Trends and challenges in the transposition of the EU framewor…
Cyprus	CYP	2	2 eco-villages/transition towns.	N/A	Not applicable.	N/A	N/A	Not applicable.	0	0	2	Assuming at least 1 project per initiative.	N/A	N/A	Data not available.	Cyprus Energy Authority (CEA). Energy communities. https://www.cea.org.cy/en/energeiakes-koinotites (2021); Electricity Authority of Cyprus (EAC). Non regulated activities. https://www.eac.com.cy/EN/NonRegulatedActivities/about/Pages/default.aspx (2021); European Commission. Commission staff working document, Assessment of the final national energy and climate plan of Cyprus. SWD (2020) 912 final…
Denmark	DNK	665	278 initiatives engage in district heating and 360 in wind technology. 27 eco-villages are known.	306650	District heating: membership data not available, but customer data for 138 initiatives with 286 672 customers. Wind: membership data are available for all initiatives. However, these initiatives have a specific legal form of a 'partnership' and we use the number of partners as the proxy for the number of members - we count 19 788 partners. We assume at least 7 members per eco-village (~190).	2613	2613	Reported capacities: 278 initiatives engage in district heating with 395 units (thermal capacity: 2342 MW - ca. 75% of DNK installed capacities). 355 initiatives engage in wind projects with 166 units (restricted access to ownership data according to data license): 272 MW. Note that about as much as 15-40% of all turbines installed in the country are/were owned by coops. Capacities installed befo…	561	0	600	Reporting the number of projects, not accounting for projects that only have minority shares. Assuming at least one project per eco-village, rounding.	411000000	2377000000	Investment data are not reported. Estimates are based on reported capacities for wind, but we refrain providing detailed estimates for district heating as the age and technical specifications differ widely. However, investments are substantial, at least exceeding 2 billion EUR as the sum exceeds 2 GW capacity. We add this number to the upper estimate only. Wind capacities have been added between …	Gorroño-Albizu, L., Sperling, K. & Djørup, S. The past, present and uncertain future of community energy in Denmark: Critically reviewing and conceptualising citizen ownership. Energy research & social science. 57, 101231; https://doi.org/10.1016/j.erss.2019.101231 (2019); Mey, F.; Diesendorf, M. Who owns an energy transition? Strategic action fields and community wind energy in Denmark. Energy r…
Estonia	EST	132	96% apartment associations, 4 other energy initiatives and 3 eco-villages. There are many more eco-villages in Estonia, but data is scarce.	5340	No data about membership, but the number of units and sqm of housing initiatives is available. The unit size ranges between 50-80 sqm, speaking for family-size apartment buildings. We assume at least one member per unit and for the other 5 non-housing initiatives, 7-10 members. Rounding.	12.65	12.65	Data available for 8 solar PV projects with 100% ownership (0.209 MW, size: 15-74 kWp). Assuming an average of 20 kWp for the remaining 122 not reporting, adds 2.44 MW. Wind: 10 MW.	132	0	142	Counting production units and for those not reporting we assume one project per initiative.	9500000	9500000	Multiplying solar PV capacities with 1000 EUR/kW (2.44 Mill. EUR). In addition, subsidized reconstruction and investment grants for retro-fitting of apartment buildings. Lack of data for wind park investment, but share capital of 7 Mill. EUR known. The remaining is likely financed by grants and loans. Decent rounding to account for retro-fitting investments.	Energiatalgud. Energiaühistud. https://energiatalgud.ee/Energia%C3%BChistud?category=736 (2021); European Commission. Commission staff working document, Assessment of the final national energy and climate plan of Estonia. SWD (2020) 905 final. https://ec.europa.eu/energy/sites/default/files/documents/staff_working_document_assessment_necp_estonia_en.pdf (2020); Risthein, E. and Vaimann, T. Eesti …
Finland	FIN	94	Cooperatives most common: 70 active, 13 dissolved. 11 eco-villages/ eco-communities/eco-cities.	105700	6 initiatives report on members (1 >103000, 1 ~ 1000, 1 ~ 440, 2x80, 1x50 members). Members assumed for coops not reporting: 7. Rounding.	86.619	171.779	14 initiatives report on production data (43 units, 40 with capacity information), thereof, district heating 78.53 MW, heat boiler 15.65 MW, hydropower 0.55 MW, solar PV 70.06 MW, wind 77 MW (73 MW without ownership information). One of the projects is managed by the initiative and not the owner (6460 kW). Altogether, for 8 initiatives data on ownership is missing (3 of them also do not report ca…	43	0	120	43 production units from 13 initiatives (note: 9 additional projects to the 43 are an oil-based backup for an otherwise biomass-based production unit). Assuming at least one project for those not reporting and for eco-villages. Rounding.	N/A	N/A	Only information on turnover available. No attempt made to estimate the financial contribution as most units concern heat installations.	Chambers & Partners. Finland: An Introduction to Banking & Finance. https://chambers.com/content/item/3909 (2021); Eurostat. Electricity prices for household consumers - bi-annual data (from 2007 onwards). https://appsso.eurostat.ec.europa.eu/nui/show.do?dataset=nrg_pc_204&lang=en (2021); Huhtala, K. Cooperatives in Finland –What they are like and how they operate. https://www.chrissmithonline.co…
France	FRA	379	349 (mostly SAS, SCIC, SCOP, associations; most local distribution companies organized as SICA; most that engage in production activities organized as SAS or SCIC), 28 eco-villages/eco-communities, 2 transition towns.	130000	About half of the initiatives (excluding associations) engaged in production report member figures. 192 data points are available, summing up to 126350 members. This roughly breaks down to 55,000 Enercoop, 40,000 la Nef Cooperative Bank, 18,000 currently producing initiatives, 8,000 other and developing initiatives, 7,000 local distribution companies, 2,000 mobility. The final estimate is based o…	138.6	318.5	Production data is relatively complete when compared with estimates by an in-country umbrella organization. 906 production units are reported in the inventory. The estimate for capacities is based on reported data for installation size. Note that the ownership percentage by citizen actors is accounted for. If we have no ownership information, it is assumed to be 0% for the lower bound and 100% fo…	904	0	2010	904 installed units (829 PV units, 30 wind units, 13 hydro, 5 biogas, 26 heat boilers, 1 cogeneration), 190 planned installations, 840 non-production projects. Aggregates with unknown unit numbers are assumed to have 1 project. We assume at least 1 project per eco-village/transition town.	204000000	455000000	About ⅓ of the units report on investments (accounting for ownership): solar PV 22-30 Million EUR, wind 118-130 Million EUR, hydro 4 Million EUR, wood heat 4 Million EUR, biogas 6 Million EUR, cogeneration 1 Million EUR. In addition to reported values, we estimate missing investments based on capacities reported, resulting in additional 17 million EUR for solar PV, 27 Million EUR for wind, and 5 …	Duffy, A. et al. Land-based wind energy cost trends in Germany, Denmark, Ireland, Norway, Sweden and the United States. Applied energy. 277/114777, ISSN 0306-2619, https://doi.org/10.1016/j.apenergy.2020.114777 (2020); International Energy Agency (IEA). National survey report of PV power applications in France, 2019. IEA photovoltaic power systems programme. https://iea-pvps.org/wp-content/upload…
Germany	DEU	5015	4983, thereof 1424 cooperatives and 3559 associations. 32 eco-villages (additionally, not listed in the ENBP inventory).	391500	Data points for membership information by year and cooperatives primarily active in the energy sector (e.g., not counting agricultural cooperatives) account to 5698. Taking the most recent year reported, 686 unique entries are available (48% coverage). The number of people involved sums up to 235622. Thereof, 21 initiatives stand out as they have more than 1000 members (together 127 480). We are …	2157	3279	11135 production units are reported in the inventory, for 10265 the main owners are known as reported in the registry "Markstammdatenregister"(66). Capacities per technology are the following: Solar: 10152 production units with an average ownership of 99% and an average capacity of 120 kWp. Correcting for ownership shares, the lower (upper) value for solar is 888 MW (1030 MW), assuming 0% (100%) …	11135	412	11500	11135 units for the production of renewable capacities and 412 equipment. Whereas associations typically have just one project, energy cooperatives engage in several (on average 5 installations projects). Initiatives are also active in other fields. Among them, 51 low-carbon mobility counts, 210 on distribution (incl. grid operation, trade, self-consumption, storage) and 120 on consulting and fin…	3152000000	4614000000	In Germany, financial investments are in general less well covered compared to financial contributions of members through membership fees and shares. Collected investment data for production units are: PV investments sum up to 1502 Mill. EUR (1700 Mill. EUR), low (high) estimate respectively. The value accounts for the yearly change in PV price developments but as most installations are of size 1…	Bauknecht, D., Funcke, S., & Vogel, M. Is small beautiful? A framework for assessing decentralised electricity systems. Renewable and sustainable energy reviews. 118, 109543; https://doi.org/10.1016/j.rser.2019.109543 (2020); Bundesverband der Vereine und des Ehrenamtes e.V. (Federal Association of Clubs and Volunteers). Vereine in Deutschland page. https://bundesverband.bvve.de/vereine-in-deutsc…
Great Britain	GBR	387	362 initiatives, thereof 94 are dissolved during the past years. In addition, 25 eco-villages/transition towns.	67425	62% of the initiatives report on members, whose sum is 41353. The average number of members is 185, which we use to complete the estimate for those not reporting. We assume additionally 7 members per eco-villages/transition towns. Rounding.	234.5	234.5	Based on aggregate information from 141 reporting initiatives (39%). As the data is limited to aggregate information only, it is reported as equipments/comments in the database. The sum of reported installed capacities amounts to 234.505 MW.	0	156	533	Most initiatives report on at least one project. Altogether, 508 different projects are registered. We assume at least one project per eco-village.	260522000	260522000	57% of initiatives report on their assets, which sum up to 218.84 Million GBP (exchange rate: 0.84 GBP/EUR). No estimate for those not reporting.	Cooperatives UK. https://www.uk.coop/ (2022); Mutual Public Register. Financial Conduct Authority. https://mutuals.fca.org.uk/ (2021); Wierling et al. Statistical evidence on the role of energy cooperatives for the energy transition in European countries. Sustainability. 10/9, 3339; https://doi.org/10.3390/su10093339 (2018).
Greece	GRC	192	Most founded between 2018-2020, plus 1 in 2010, and 1 in 2013. 7 coop company/assoc., 2 EC/limited liability coop, 65 EC, 9 limited liability cooperative society.	2120	Member data for 4 initiatives (2018-2021): 707. For those not reporting we assume 7 members minimum (incl. eco-villages). Rounding.	0	85.821	8 initiatives report on 53 production (but 34 are registered for electricity production, likely they are in the planning phase), Solar PV: 29181 kWp, Wind: 47900 kW, hydro: 8740 kW. Almost all are in construction or under development (lower bound zero). We assume 100% ownership.	53	0	240	8 initiatives report details on 53 production unit, for the remaining we assume at least one project per initiative: 184.	102621000	102621000	Hybrid hydro-wind: 37 Million EUR. Solar PV (2 projects): 0.655 Million EUR. Rest of investments estimated from capacity values assuming 750EUR/kWp for Solar projects and 1200EUR/kW for wind.	Douvitsa, I. The New Law on Energy Communities in Greece. Cooperativismo e economía social. 40; https://doi.org/10.35869/ces.v0i40.1385 (2018); Frieden, D. & Tuerk, A. Deliverable 2.3: Regulatory frameworks for energy communities in the pilot site countries Croatia, Spain, Greece, Portugal and Slovenia, Shaping EU framework transposition and project implementation. Compile project, Deliverable 2.…
Hungary	HUN	8	1 citizen-led initiative, plus 7 eco-villages.	65	Reported members of the initiative on the website for 2017 (15). Initiative reports high fluctuations in the number of members. We assume 7 members minimum per eco-village.	0.03	0.03	Rooftop solar installations.	1	0	8	Assuming at least 1 project per initiative and eco-village.	22500	22500	Estimate using capacity multiplied by 750 EUR/kW (75).	Capellán-Pérez, I., Johanisova, N., Young, J. & Kunze, C. Is community energy really non-existent in post-socialist Europe? Examining recent trends in 16 countries. Energy research & social science. 61, 101348; https://doi.org/10.1016/j.erss.2019.101348 (2020); European Commission. Commission staff working document, Assessment of the final national energy and climate plan of Hungary. SWD (2020) 9…
Ireland	IRL	565	547 SECs, 14 cooperatives, and 4 eco-villages. Note that we do not report on the status of SECs due to lack of information.	25000	No data points, but over 25000 citizens engage in community energy networks (SEAI, electric energy online 2021). Note that SEC Aurivo Cooperative has been reported to have about 10000 members alone.	8.5	13.5	Reported are 8500 kW (wind) and 5000 kWp (solar, planned).	2	0	565	Assuming at least one project per initiative.	1800000	20300000	Estimate based on 1.8 Mill. EUR/MW for wind (2012). 1000 EUR/kWp for solar, which is only accounted for in the high estimate.	Community Power. Ireland. https://www.communitypower.eu/en/ireland.html (2021); Electric Energy Online. More than 500 Communities are now part of SEAI's Sustainable Energy Community Network. https://electricenergyonline.com/article/energy/category/climate-change/82/889075/more-than-500-communities-are-now-part-of-seai-s-sustainable-energy-community-network.html (2021); European Commission. Commis…
Italy	ITA	207	The database includes information on 196 citizen-energy initiatives, thereof 51 renewable energy communities, 138 other initiatives, 18 ecovillages with detailed information (but in the country a total of 29 ecovillages are known about). Among the initiatives in the database are also 108 historical ones which were founded 1894-1990.	79420	Evidence was collected that during 2011-2021 at least 78694 people were involved as members in different initiatives that foremost engage in the energy sector. We take the most recent values (if the membership has been increasing) or an average if membership is not steady. Data are lacking for 119 initiatives (93 of those focus on energy activities). We assume a minimum of 7 members for those ini…	292.9	347.6	252 units with solar PV: 88.132 MW, 8 production units with solar thermal (but data only for 3): 1523 kW. 100 hydropower units with 79.534 MW (21 without data). 18 are reporting on ownership data which gives 14765 kW (low estimate, assuming 0% ownership for those not reporting) and 76226 kW (high estimate, assuming 100% ownership for those not reporting). 18 wind (3 not reporting, ownership known…	507	9	558	517 production projects (10 of them are under construction), ~30 additional counts of activity fields not related to activities realized with production units, plus 11 assuming 1 per eco-village with no data.	110800000	184800000	27 of 252 solar PV units with investment data: 11.956 Million EUR. 11 of 100 hydropower units: 44.63 Million EUR. 3 of 15 wind units: 514 000 EUR. 6 of 99 biomass-based heat or electricity production: 28.628 Mill. EUR. Energy saving: 50.000 EUR. No information on solar thermal. In addition to reported values, we estimate missing investments based on capacities reported, resulting in additional 22…	Candelise, C. & Ruggieri, G. Status and evolution of the community energy sector in Italy. Energies. 13/8, 1888; https://doi.org/10.3390/en13081888 (2020); Grignani, A., Gozzellino, M., Sciullo, A. & Padovan, D. Community cooperative: A new legal form for enhancing social capital for the development of renewable energy communities in Italy. Energies. 14/21, 7029; https://doi.org/10.3390/en1421702…
Latvia	LVA	8	Housing initiatives and 4 eco-villages/transition towns. The number is very likely much higher, as registration is not obligatory.	150	One initiative with 42 apartments, another 33 apartments, a third is a multi-family building (for which we assume 10 apartments). We take the average of these for assuming the number of apartments for the fourth initiative (28 apartments). Lower estimate for number of people involved, assuming 1 person/apartment. Minimum additional 28 members are assumed for eco-villages. Rounding.	0.13	0.13	Lower range as reported.	2	0	9	Retro-fitting projects. Assuming at least 1 project per initiative, with 1 initiative currently having 2 active projects.	825279	825279	Reported investments only, as capacities installed are a conservative estimate.	Co2mmunity. Co2mmunity, co-producing and co-financing community energy projects. Co2mmunity RENCOPs summary booklet, V1.0. https://co2mmunity.eu/wp-content/uploads/2020/10/2020_09_30_RENCOP_Booklet.pdf (2020); Community Power. Latvia. https://www.communitypower.eu/en/latvia.html (nd); European Commission. Commission staff working document, Assessment of the final national energy and climate plan …
Lithuania	LTU	21	18 housing associations, 1 wind initiative, and 2 eco-villages/eco-communities.	650	Members of housing associations and 1 energy community. Apartments have between 30-63 units (average units: 53) reported for 9 of 11 housing associations). The size is 60-70 sqm per unit (family-size apartments). We assume one member per apartment as a lower estimate. We assume average values for the 2 associations without data. For the other initiatives we assume 10 members in each, the wind ass…	0.264	0.264	Wind (250 kW,sold), geothermal (14 kW). Estimate based on BSR database (54).	3	0	21	Assuming at least one project per initiative/eco-village.	4860000	4860000	Retrofitting investments are known for 8 of 11 housing projects, which are allocated to energy efficiency measures. Two reported investments for production units (one wind project).	European Commission. Commission staff working document, Assessment of the final national energy and climate plan of Lithuania. SWD (2020) 914 final. https://ec.europa.eu/energy/sites/default/files/documents/staff_working_document_assessment_necp_lithuania_en.pdf (2020); Ruggiero, S., Isakovic, A., Busch, H., Auvinen, K. & Faller, F. Developing a joint perspective on community energy: Best practic…
Luxembourg	LUX	68	44 citizen-led initiatives, 22 energy communities with limited citizen-leadership, 1 eco-village, 1 transition town.	1200	Data for just 3 initiatives: 2 of them reporting 10-13 members (2020/2019), one reports 212-230 (2019/2020). We assume on average 15 members for the remaining 63 initiatives. Rounding.	1.035	25.235	Solar PV (1005 kWp + 30 kWp calculated from yearly production), heating (777000 kWh - not accounted for), wind (24200 kW). Ownership for wind is restricted data, assuming 0% (100% ) for the lower (upper) estimate.	20	0	86	20 projects to install RE capacities known, but only 10% of the initiatives report on projects in general, those reporting manage between 1-7 projects. We assume at least one project for those not reporting.	4028000	4028000	The capital reported by 27 initiatives is about 1.3 Mill. EUR (61000 EUR potentially double counted, therefore subtracted). Investment data reported for 6 RE projects: 272000 EUR for wood-based heat generation/with solar, energy savings investments: 225000 EUR, 7020 EUR for wind project (share only), 165000 EUR for 160 kWp solar and 180000 EUR for 200 kWp solar - sum: 2.142 Mill. EUR. In addition…	Bridge Project. Energy Communities in the EU - Task Force Energy Communities. Bridge project, Report D3.12.d. https://www.h2020-bridge.eu/wp-content/uploads/2020/01/D3.12.d_BRIDGE_Energy-Communities-in-the-EU-2.pdf (2019).
Malta	MLT	2	Identified cooperatives related to energy transition.	366	Data on applicants invited to join for one of the projects.	0.997	0.997	Solar PV, ownership assumed as 100%.	1	0	2	Assuming at least one project per initiative.	750000	750000	Using capacity data, multiplied by 750 EUR/kWp (75).	European Commission. Commission staff working document, Assessment of the final national energy and climate plan of Malta. SWD (2020) 917 final. https://ec.europa.eu/energy/sites/default/files/documents/staff_working_document_assessment_necp_malta_en.pdf (2020); International Energy Agency (IEA). National survey report of PV power applications in Italy 2020. IEA photovoltaic power systems program…
Netherlands	NLD	999	Energy cooperatives, foundations, and other associations contributing to the energy transition. 8 eco-villages and 1 transition town. We follow Hier Opgewekt (2021) concerning the identification of relevant initiatives.	188400	170 initiatives are reporting membership data. These sum up to 44013 (thereof 14 414 from initiatives with members > 1000). Extrapolating from the mean of 177 based on a subsample for the majority of initiatives (<1000 members), yields a total of additional 144 320 members. We assume at least 7 members for eco-villages and transition towns. Rounding.	613	1027	1033 production units are reported. 882 PV production units have detailed information about capacities and ownership shares for 773 units. Installed solar PV capacities sum up to 289-401 MW (lower value assumes 0% if information on ownership share is not available). 167 wind production units are reported. For 93 of them the installation has been finalized (3 are out of operation). 85 of them repo…	1033	0	1446	More than half of the initiatives engage in the production of renewable energy capacities (~40% solar PV, 15% onshore wind). Electricity trading, energy consulting and energy efficiency are other important fields of activities (5-10% of initiatives report on them). 1052 reported installed production units, information. There are about 413 additional projects in the planning or implementation phas…	733000000	1282000000	Financial information is based on installed capacities estimated. Wind energy investments: about 30 installed projects with full information available where built before 2010. However, capital costs have been relatively stable across Europe between 2008-2016 ((56), note that the values are not corrected for inflation). We use the data for Germany to provide the estimate. Assuming 1500 EUR/MW, we …	Bedrijvenmonitor. Dutch Business Register. https://bedrijvenmonitor.info/ (nd); Boon, F. & Dieperink, C. Local civil society based renewable energy organizations in the Netherlands: Exploring the factors that stimulate their emergence and development. Energy policy. 69, 297–307; https://doi.org/10.1016/J.ENPOL.2014.01.046 (2014); Energie Sammen. Leden en supporters. https://energiesamen.nu/pagina…
Norway	NOR	36	5 active local energy communities and 25 local energy communities in development (status 2018). Driven by property developers and distribution network operators. Data is fully anonymized. An additional 6 eco-villages/eco-communities.	8170	The report categorizes initiatives into 13 small (<10), 10 medium (10-100), 5 large (100-1000), and 2 very large (>1000). The low estimate assumes the lower boundary, the high estimate the upper boundary (except for very large). Additionally, we assume mimimum 7 members per eco-villages/eco-communities.	2.3	14.14	10 projects for renewable-based production of electricity and/or heat. Reported with capacities in the database are 1.446 MW (thereof 0.51 MW solar PV and 800 kW unspecified generation technology). The estimate also adds reported converted data for yearly generation if capacities are missing (corrected for technology specifications). As of 2018, all projects are under development which is why the…	10	0	36	Most projects are under development. Assuming 1 per initiative/ eco-village.	N/A	N/A	Lack of information on planned projects and distribution of capacities to specific technologies.	Norges Vassdrag og Energi Direktorat (NVE). Descriptive study of local energy communities. Thema Consulting Group, Thema Report 2018-20. https://thema.no/wp-content/uploads/THEMA-Reort-2018-20-Local-Energy-Communities-Report-Final.pdf (2018).
Poland	POL	121	45 housing cooperatives (25 in the database with more information), 66 officially certified energy clusters (but only the 51 listed with additional information), 3 energy cooperatives, 4 other project collaborations, 3 eco-villages/eco-communities.	71720	Data for 11 of 45 housing initiatives (71467 members), adding minimum 7 members for those not reporting, rounding: 71700. Energy coops: data for two, round to account for third: 20 members. Energy clusters: 68% provide information on members (rounded average 2018/2021): 15 members. We assume this average for those clusters not reporting. Rounding to 1000 members. We do not report the latter as ci…	141.7	154.5	Installed capacities as reported by initiatives, the upper estimate includes capacities under development (2.5 MW wind, 4.5 MW biomass/biogas, 71 MW PV, 11 kW hydro, 63 MW geothermal). Two geothermal projects from 1997/1996, otherwise first production projects commissioned from 2013). Energy clusters: we only account for announced capacity by 10 pilot clusters of up to 2.5 MW (upper estimate). No…	46	0	136	54 recorded production units from 39 initiatives. Assuming a project per initiative for the remaining (incl. project planning).	2500000	2500000	Based on PV capacities reported, excluding those from energy clusters as most of them are only announced plans without technical specifications and the control by citizens is limited. Solar capacities then amount to 2.1 MW. Assuming solar PV costs at average at 1200 EUR/kW, investment for solar sum up to about 2.5 Mill. EUR. Governmental and regional funds are likely to cover the lion's share. So…	Krajowy Ośrodek Wsparcia Rolnictwa (KOWR). The National Support Centre for Agriculture, https://www.kowr.gov.pl/uploads/pliki/DI/Spóldzielnie%20enrgetyczne/Rejestr%20spółdzielni%20energetycznych/Wykaz%20spółdzielni%20energetycznych_2021.05.11.pdf (2021); Ministerstwo Aktywów Państwowych (Ministry of State Assets). Krajowy plan na rzecz energii i klimatu na lata 2021–2030 (National plan for energy…
Portugal	PRT	37	Only one of the 9 cooperative initiatives is a recent one, 2 associations. Includes 26 eco-villages/eco-communities.	45000	The seven grid operating cooperatives have limited information about their membership base but list 41500 customers. The minimum number of members is 3, but web pages list on average 6 members of the board. We assume 10 members per historical coops. The biggest and most recent initiative refers to 2240 members and 1800 customers in 2020. Additionally, minimum 7 members per eco-villages/eco-commun…	4.4	4.4	2.2 MWp Solar PV, 6.5 MW hydropower installed capacity. Correcting for ownership leads to the estimates (e.g., hydropower with 25%).	36	0	69	Production units: 32 small and medium-size solar PV rooftop installations (from one cooperative alone), 4 hydropower plants. Assuming 1 project per eco-village and 1 for each remaining 7 initiatives with no production info.	17930000	17930000	Accounting for the projects of the biggest and most recent initiative alone, the sum of investments is 1.77 Mill. EUR. Three initiatives report investments for 2018 of 16.102 mill. EUR. Note that Copernico which is the largest cooperative manages about 240 MW capacities for their owners.	Algarvio, H. The Role of local citizen energy communities in the road to carbon-Neutral Power Systems: Outcomes from a Case Study in Portugal. Smart cities. 4/2, 840-863; https://www.mdpi.com/2624-6511/4/2/43/htm (2021); Frieden, D. & Tuerk, A. Deliverable 2.3: Regulatory frameworks for energy communities in the pilot site countries Croatia, Spain, Greece, Portugal and Slovenia, Shaping EU framew…
Romania	ROU	5	A recently founded energy cooperative plus 4 eco-villages/eco-communities.	750	The number has been growing since 2019 from 15 initial members to 704 in 2021, plus minimum 7 members per eco-village.	5.465	5.465	1 production unit, ownership assumed 100%.	1	0	5	Assumes 1 per initiative.	400000	4500000	0.4 Million EUR invested for acquisition of electricity trade supplier. Additional funds for solar PV installation are estimated assuming 750 EUR/kWp (75). The low estimate assumed 0% ownership, the high 100%.	Cebotari, S. Against all odds: Community-owned renewable energy projects in North-West Romania. ACME: An International journal for critical geographies, 18/2, 513-528; https://acme-journal.org/index.php/acme/article/view/1556 (2019); International Energy Agency (IEA). National survey report of PV power applications in Italy 2020. IEA photovoltaic power systems programme. https://iea-pvps.org/wp-c…
Slovakia	SVK	25	Included all initiatives with Družstvo in its name and as legal form, 2 eco-villages.	175	Data is not available, assuming at least 7 people per initiative.	14.5	14.5	Reported are 11 units with biomass-based heat production (6.120 MW), 6 units with biomass-based electricity production (5.9 MW), 1 biomass-based cogeneration plant with 0.25 MW heat and 0.19 MW electricity production, 3 solar PV units (1.187 MW), and 2 hydropower units (0.860 MW).	24	0	56	As reported and assuming at least one project/initiative for those not reporting.	26374000	26374000	Estimate based on capacities: Solar PV - 1190 kW*3350 EUR (IRENA 2021). Heat - 700 kW*3300 EUR. Biomass-based electricity - 6087 kW*3300 EUR. Rounding. No attempt is made to estimate investments for 2 hydropower plants, whose production started after 2000.	Community Power. Slovakia. https://www.communitypower.eu/en/slovakia.html (nd); International Renewable Energy Agency (IRENA). Renewable Power Generation Costs in 2020. IRENA, Abu Dhabi. https://www.irena.org/-/media/Files/IRENA/Agency/Publication/2021/Jun/IRENA_Power_Generation_Costs_2020.pdf (2021); Leal-Arcas, R., Burstein, B. & Mattera, M. Electrifying the energy sector: The case of Slovakia …
Slovenia	SVN	11	Cooperative limited liabilities, 3 eco-villages.	77	Assuming at least 7 members per initiative.	0.294	0.294	5 reported solar PV production units, which range between 42-102 kWp.	5	0	12	5 projects, 2 of which belong to the same initiative, plus 3 eco-villages. Assuming at least 1 project initiative leads to the final estimate.	252000	435600	Based on 9 projects with 300 kWp and 4 x 60 kWp (based on the assumption of additional projects and average of solar PV capacities). Assuming 840 EUR/kWp (2019, from (113)).	Compile Project. Installation and connection of PV in Luče, Slovenia. https://www.compile-project.eu/news/installation-and-connection-of-pv-in-luce-slovenia/ (2019); European Commission. Commission staff working document, Assessment of the final national energy and climate plan of Slovenia. SWD (2020) 923 final. https://ec.europa.eu/energy/sites/default/files/documents/staff_working_document_asse…
Spain	ESP	358	67 cooperatives, 170 energy communities (ECs); of which 43 active, 127 in foundation/feasibility study), 120 eco-villages/transition towns.	185440	Member data for 32 initiatives that are not EC between 2018-2022: 141500 members (includes Somergia with 81500 members), we estimate for the remaining 35 coops not reporting their membership based on the mean (1027, excluding the two largest cooperatives from the calculation): 35950 members. Total: ~177450. EC: Based on the average of 29 ECs with a given amount of installed PV capacity who supply…	100.812	206.644	Ownership weighted capacity assuming 0% (100%) for unknown ownership: Solar PV/CSP capacities: 50 MW (73 MW). Biomass-based heat/co-generation: 1 MW (1 MW). Hydropower: 5.4 MW (6.7 MW). Wind: 79 MW. 25 units planned/under construction with an additional 48 MW are added to the higher estimate. 88 ECs do not report. Note that the ownership of grid infrastructure is substantial but not quantified he…	158	30	370	Assumption of at least one project per initiative, accounting for 158 production units, 22 other projects and offers made by initiatives.	65790000	113800000	Financial investments for 23 production units reported sum up to 45.870 Mill. EUR. Financial investments for solar capacities (x 900 EUR/kWp for installations after 2018 and 2000 EUR/kWp for the few installations before): 17.521 Mill. EUR. One newer hydropower plant is accounted for at costs of 2400 EUR/kW: 2.4 Mill. EUR. No ground for estimation of other RE capacity investments. We add the plann…	International Energy Agency (IEA). National survey report of PV power applications in Spain, 2020. IEA photovoltaic power systems programme. https://iea-pvps.org/wp-content/uploads/2021/09/NSR_Spain_2020_b.pdf (2020); Heras-Saizarbitoria, I., Sáez, L., Allur, E. & Morandeira, J. The emergence of renewable energy cooperatives in Spain: A review. Renewable and Sustainable Energy Reviews. 94, 1036–1…
Sweden	SWE	336	336 initiatives. We count a total of 32 eco-villages, but not all provide further information. We report 12 stock companies, which we count into initiatives following (126). In addition, 61 initiatives are active in the energy sector, but concrete information about their engagement in renewable energy specifically is missing. 94 initiatives that are mostly engaging in non-energy related activitie…	124500	94 initiatives report on membership (2007-2020). Two large initiatives alone have 82000 members, but most have below 300 members. We take the most recent information on members to report the number of people involved over the period, rounding. We assume 10 members for initiatives not reporting. Rounding.	170.31	264.96	140 initiatives report a total 324.885 MW capacities for 276 fo 310 production units, ownership information is provided for 227 of them. For those where ownership information is provided, we correct capacities, for those not reporting on ownership, we provide a low and a high estimate assuming 0% and 100% ownership, resp. Thus, wind (low: 162.73 MW, high: 242.55 MW), solar PV (low: 1.25 MWp, high…	309	1	375	375 energy-related activities are recorded in the database, 310 production units/equipment-based units are registered.	229500000	369300000	Estimate based on installation cost per kW installed capacity. Wind (228-340 mill EUR): Classification into two time periods (<=2002, >2002), using installation costs for the year 2000 and 2010 for the first and second category, respect.. Choice of years due to clear peaks of newly installed units in the years around 2000 and 2010. Cost data taken from Duffy et al (2020) and Lantz et al. (2012). …	Duffy, A., Hand, M., Wiser, R., et. al. Land-based wind energy cost trends in Germany, Denmark, Ireland, Norway, Sweden and the United States, Applied Energy, Volume 277, 114777, ISSN 0306-2619, https://doi.org/10.1016/j.apenergy.2020.114777 (2020); International Energy Agency (IEA). National Survey Report of PV Power Applications in Sweden. https://iea-pvps.org/wp-content/uploads/2021/10/Nationa…
Switzerland	CHE	297	All of them are cooperatives mainly active in the energy sector (116 from before 1990). 4 eco-villages.	84470	35 initiatives report data on membership. The typical size is between 50-150 members. The total is 71569 (the two largest have 55000 and 12 000 members alone). Most of the 55 initiatives active in heat production do not report members and these initiatives tend to be of smaller size. At the same time, grid operating Elektras are typically much larger. Thus, we assume on average 50 members for tho…	50	94	Details on 417 production units are reported by 78 initiatives, 47 reveal information on ownership shares. Not correcting for ownership shares, the total amount of capacities sums up to 858 MW. High (low) estimates for ownership-corrected capacities amount to 4.18 (0) MW for wind, 54 (50) MW for hydropower, 31 (0) MW for solar PV, and 5.4 (0) MW for heat/wood-based heat. Notably, a substantial sh…	417	0	2580	230 initiatives report information on activities (121 operate grids, 55 engage in heat production and grid operation, 103 produce electricity (⅓ of the initiatives), 26 offer consulting services and 9 support planning and construction of renewable generation which led to ~2000 projects. 417 of these are renewable capacity production units, which are registered. We record at least ~100 activities …	344400000	344400000	Financial investment data are available for 66 production units, amounting to 13.21 Million EUR (corrected for exchange rates). Assuming mean installation cost of 2500 CHF per kWp for PV systems (own calculation; see also IEA 2022), the total PV investments based on individual unit entries is estimated at 129.25 Million EUR via extrapolation. Investments in wind power are estimated at 196 Million…	International Energy Agency (IEA). National survey report of PV power applications in Switzerland, 2019. IEA photovoltaic power systems programme. https://iea-pvps.org/wp-content/uploads/2020/09/NSR_Switzerland_2019_v2.pdf (2019).
